# Supplementary material for: Recapitulation of Retinal Damage in Zebrafish Larvae Infected with Zika Virus
Source: Cells. 2022 Apr 26;11(9):1457. doi: 10.3390/cells11091457 (PMC9100881; doi:10.3390/cells11091457)
Supplement: Supplementary file 1 [file cells-11-01457-s001.zip]

Archive with 1 entries (1 files):
- cells-1642998-supplementary.pdf
